# Supplementary material for: Initial Molecular Mechanisms of the Pathogenesis of Parkinson’s Disease in a Mouse Neurotoxic Model of the Earliest Preclinical Stage of This Disease
Source: Int J Mol Sci. 2024 Jan 22;25(2):1354. doi: 10.3390/ijms25021354 (PMC10816442; doi:10.3390/ijms25021354)
Supplement: Supplementary file 1 [file ijms-25-01354-s001.zip]

Archive with 1 entries (1 files):
- ijms-2810453-supplementary.pdf
